# Supplementary material for: Real-world safety profile of live attenuated Japanese encephalitis vaccine before and after the vaccine administration law
Source: PLoS One. 2025 Jun 16;20(6):e0326257. doi: 10.1371/journal.pone.0326257 (PMC12169542; doi:10.1371/journal.pone.0326257)
Supplement: S1 File — (XLS) [file pone.0326257.s001.xls]

## Sheet: data
AEFI categories
year	doses of JEV-L	common adverse reaction		rare adverse reaction		coincidental event		total
		number	rate（1/10,000）	number	rate（1/10,000）	number	rate（1/10,000）	number	rate（1/10,000）
2014	63805	1	0.156728	3	0.470183	0	0	4	0.62691
2015	64129	6	0.935614	5	0.779678	0	0	11	1.71529
2016	54068	12	2.21943	3	0.554857	1	0.184952	16	2.95924
2017	61031	15	2.45777	5	0.819256	0	0	20	3.27702
2018	68557	21	3.06314	4	0.583456	1	0.145864	26	3.79246
2019	66768	27	4.04385	7	1.04841	0	0	34	5.09226
2020	59676	18	3.01629	1	0.167572	0	0	19	3.18386
2021	59256	31	5.23154	0	0	0	0	31	5.23154
2022	52505	27	5.14237	3	0.571374	0	0	30	5.71374
2023	49428	33	6.67638	1	0.202314	0	0	34	6.87869
total	599223	191	3.18746	32	0.534025	2	0.0333766	225	3.75486
chi squared for trend			60.995		2.0821				43.401
p			0		0.149				0
AEFIs in the two period
Time interval	common adverse reaction	rare adverse reaction	coincidental event	doses of JEV-L	rate of common adverse reaction （1/10,000）	rate of rare adverse reaction （1/10,000）
pre-LAW（2014-2019）	82	27	2	378358	2.16726	0.71361
post-LAW（2020-2023）	109	5	0	220865	4.93514	0.226383
total	191	32	2	599223	3.18746	0.534025
chi-square value					32.667	5.3208
p					0	0.02107
age distribution
year	<1	1-4	5-9	10-14	15-19	20-24	25-29	30-39	40-49	50-59	≥60	unknown	total
2014	2	2	0	0	0	0	0	0	0	0	0	0	4
2015	8	3	0	0	0	0	0	0	0	0	0	0	11
2016	6	10	0	0	0	0	0	0	0	0	0	0	16
2017	6	13	1	0	0	0	0	0	0	0	0	0	20
2018	15	11	0	0	0	0	0	0	0	0	0	0	26
2019	15	19	0	0	0	0	0	0	0	0	0	0	34
2020	8	11	0	0	0	0	0	0	0	0	0	0	19
2021	16	15	0	0	0	0	0	0	0	0	0	0	31
2022	14	15	1	0	0	0	0	0	0	0	0	0	30
2023	16	18	0	0	0	0	0	0	0	0	0	0	34
total	106	117	2	0	0	0	0	0	0	0	0	0	225
Timing of AE in days
year	0-1	2-3	4-7	8-14	≧15	unknown	error	toutal
2014	3	1	0	0	0	0	0	4
2015	11	0	0	0	0	0	0	11
2016	16	0	0	0	0	0	0	16
2017	18	2	0	0	0	0	0	20
2018	23	2	1	0	0	0	0	26
2019	33	1	0	0	0	0	0	34
2020	19	0	0	0	0	0	0	19
2021	28	2	1	0	0	0	0	31
2022	28	2	0	0	0	0	0	30
2023	29	3	1	0	1	0	0	34
total	208	13	3	0	1	0	0	225
symptoms distribution
year	fever	local redness	local induration
2014	2	0	0
2015	7	2	0
2016	12	4	1
2017	14	5	0
2018	20	4	0
2019	22	6	1
2020	16	4	2
2021	28	10	7
2022	17	7	2
2023	28	9	2
total	166	51	15
clinical diagnosis
Time interval	Diagnosis of general reaction symptoms (fever/redness/induration, etc.)	aseptic abscess	febrile convulsion	Anaphylaxis-allergic rash	Anaphylaxis－Urticaria	Anaphylaxis－measles scarlet fever-like rash	Anaphylaxis－maculopapular rash	Anaphylaxis－localized allergictic reaction (Arthus reaction)	Anaphylaxis－angioedema	Anaphylaxis－allergic laryngeal edema	Anaphylaxis－allergic shock	Anaphylaxis－allergic purpura	Anaphylaxis－Other allergic reactions	thrombocytopenic purpura	brachial neuritis	polyneuritis	Guillain-Barré syndrome	epilepsy	encephalopathy	encephalitis	meningitis	acute disseminated encephalomyelitis	Vaccine-associated paralytic poliomyelitis	intussusception	BCG lymphadenitis	BCG osteomyelitis	Systemic disseminated BCG infection	Local suppurative infection - local abscess	Local suppurative infection-lymphangitis and lymphadenitis	Local suppurative infection - cellulitis	Systemic suppurative infection-toxemia	Systemic suppurative infection-septicemia	Systemic suppurative infection-sepsis	toxic shock syndrome	Psychogenic response-syncope	Psychogenic reaction - hysteria	Enhanced post-vaccination illness (VED)	Multisystem inflammatory syndrome in children	Acute Respiratory Distress Syndrome（ARDS）	Acute myocardial injury-microangiopathy	Acute myocardial damage - heart failure	Acute myocardial damage - Stress cardiomyopathy	Acute myocardial injury-coronary arrhythmia	Acute myocardial damage - myocarditis	Coagulation abnormalities - Thromboembolism	Coagulopathy - hemorrhagic disorders	acute kidney injury	seizure	acute liver injury
pre-LAW（2014-2019）	81	0	0	13	13	0	1	0	0	0	0	0	0	1	0	0	0	1	0	0	0	0	0	0	0	0	0	0	0	0	0	0	0	0	0	0	0	0	0	0	0	0	0	0	0	0	0	0	0
post-LAW（2020-2023）	106	0	0	7	1	0	0	0	0	0	0	0	0	0	0	0	0	0	0	0	0	0	0	0	0	0	0	0	0	0	0	0	0	0	0	0	0	0	0	0	0	0	0	0	0	0	0	0	0
reporting odds ratio (ROR)
pre-LAW（2014-2019）	vaccine	fever	Other AEFIs	total			pre-LAW（2014-2019）	vaccine	local redness	Other AEFIs	total		pre-LAW（2014-2019）	vaccine	local induration	Other AEFIs	total		pre-LAW（2014-2019）	vaccine	Anaphylaxis	Other AEFIs	total		pre-LAW（2014-2019）	vaccine	Urticaria	Other AEFIs	total		pre-LAW（2014-2019）	vaccine	Allergic rash	Other AEFIs	total		pre-LAW（2014-2019）	vaccine	Rash	Other AEFIs	total		pre-LAW（2014-2019）	vaccine	maculopapular rash	Other AEFIs	total		pre-LAW（2014-2019）
	JEV-L	77	34	111				JEV-L	21	90	111			JEV-L	2	109	111			JEV-L	27	84	111			JEV-L	13	98	111			JEV-L	13	98	111			JEV-L	27	84	111			JEV-L	1	110	111
	Other Vaccines	1048	975	2023				Other Vaccines	830	1193	2023			Other Vaccines	396	1627	2023			Other Vaccines	351	1672	2023			Other Vaccines	66	1957	2023			Other Vaccines	187	1836	2023			Other Vaccines	329	1694	2023			Other Vaccines	22	2001	2023
ROR-1.96SE		1.394					ROR-1.96SE		0.207				ROR-1.96SE		0.019				ROR-1.96SE		0.988				ROR-1.96SE		2.098				ROR-1.96SE		0.716				ROR-1.96SE		1.056				ROR-1.96SE		0.11				ROR-1.96SE
post-LAW（2020-2023）	vaccine	fever	Other AEFIs	total			post-LAW（2020-2023）	vaccine	local redness	Other AEFIs	total		post-LAW（2020-2023）	vaccine	local induration	Other AEFIs	total		post-LAW（2020-2023）	vaccine	Anaphylaxis	Other AEFIs	total		post-LAW（2020-2023）	vaccine	Urticaria	Other AEFIs	total		post-LAW（2020-2023）	vaccine	Allergic rash	Other AEFIs	total		post-LAW（2020-2023）	vaccine	Rash	Other AEFIs	total		post-LAW（2020-2023）	vaccine	maculopapular rash	Other AEFIs	total		post-LAW（2020-2023）
	JEV-L	89	25	114				JEV-L	30	84	114			JEV-L	13	101	114			JEV-L	8	106	114			JEV-L	1	113	114			JEV-L	7	107	114			JEV-L	8	106	114			JEV-L	0	114	114
	Other Vaccines	1771	2206	3977				Other Vaccines	1732	2245	3977			Other Vaccines	920	3057	3977			Other Vaccines	388	3589	3977			Other Vaccines	44	3933	3977			Other Vaccines	277	3700	3977			Other Vaccines	359	3618	3977			Other Vaccines	17	3960	3977
ROR-1.96SE		2.833					ROR-1.96SE		0.304				ROR-1.96SE		0.239				ROR-1.96SE		0.338				ROR-1.96SE		0.108				ROR-1.96SE		0.403				ROR-1.96SE		0.368				ROR-1.96SE		0				ROR-1.96SE
Clinical diagnosis in the two period
Time interval	doses of JEV-L	Fever	Local redness	local induration	Anaphylaxis	Urticaria	Allergic rash	Rash
pre-LAW（2014-2019）	378358	77	21	2	27	13	13	27
post-LAW（2020-2023）	220865	89	30	13	8	1	7	8
chi-square value		19.318	9.6501	13.921	2.377	4.112	0	2.377
P		<0.001	0.002	<0.001	0.123	0.043	1	0.123
[truncated: 9 more columns]
